# Supplementary material for: O-Polysaccharides of LPS Modulate E. coli Uptake by Acanthamoeba castellanii
Source: Microorganisms. 2023 May 24;11(6):1377. doi: 10.3390/microorganisms11061377 (PMC10304059; doi:10.3390/microorganisms11061377)
Supplement: Supplementary file 1 [file microorganisms-11-01377-s001.zip]

Archive with 1 entries (1 files):
- microorganisms-2372304-supplementary.pdf
